# Supplementary material for: Experimental datasets of networks of nonlinear oscillators: Structure and dynamics during the path to synchronization
Source: Data Brief. 2019 Dec 18;28:105012. doi: 10.1016/j.dib.2019.105012 (PMC6961064; doi:10.1016/j.dib.2019.105012)
Supplement: Multimedia component 1 [file mmc1.zip]

Archive with 29 entries (28 files):
- Corr_k025.png
- __MACOSX/
- __MACOSX/._Corr_k025.png
- Degree.png
- __MACOSX/._Degree.png
- eig_centrality.png
- __MACOSX/._eig_centrality.png
- Corr_k01.png
- __MACOSX/._Corr_k01.png
- Corr_k05.png
- __MACOSX/._Corr_k05.png
- Setup_experimento.png
- __MACOSX/._Setup_experimento.png
- Graph_DB.png
- __MACOSX/._Graph_DB.png
- arreglo.JPG
- __MACOSX/._arreglo.JPG
- Ross_circuit.png
- __MACOSX/._Ross_circuit.png
- Corr_s005.png
- __MACOSX/._Corr_s005.png
- Error_global.png
- __MACOSX/._Error_global.png
- Corr_k1.png
- __MACOSX/._Corr_k1.png
- Acoplador_omni.png
- __MACOSX/._Acoplador_omni.png
- Corr_k0.png
- __MACOSX/._Corr_k0.png
