# Supplementary material for: Experimental datasets of networks of nonlinear oscillators: Structure and dynamics during the path to synchronization
Source: Data Brief. 2019 Dec 18;28:105012. doi: 10.1016/j.dib.2019.105012 (PMC6961064; doi:10.1016/j.dib.2019.105012)
Supplement: Multimedia component 2 [file mmc2.xml]

<?xml version="1.0" encoding="utf-8" standalone="no"?>
<data>
  <datasets>
    <author>jesus.ricardo@lagos.udg.mx</author>
    <type>1</type>
    <dataset>
      <name>Experimental datasets of networks of nonlinear oscillators: Structure and dynamics during the path to synchronization</name>
      <caption />
      <description>We provide the times series of N=28 Rössler electronic oscillators for 20 different network configurations (compressed file with tag R1 to R20). For each network structure, we recorded the times series for 101 different coupling strengths between oscillators. Each one of the 101 corresponding files is labeled as ST_X_Y.dat where X is a value between X=0 and X=100 that corresponds, respectively, to the minimum and maximum coupling strength. The value of Y corresponds to the repetition number, whi</description>
      <filetype>
        <name />
      </filetype>
      <filesize />
      <source>0</source>
      <sourcename>Original Data</sourcename>
      <access>
        <type>1</type>
        <name>Data available in data repository</name>
        <reponame>Zenodo</reponame>
        <PersistentId>10.5281/zenodo.3521009</PersistentId>
        <deeplinkurl>https://doi.org/10.5281/zenodo.3521009</deeplinkurl>
      </access>
    </dataset>
  </datasets>
</data>
